# Supplementary material for: The Impact of Severe COVID-19 on Plasma Antioxidants
Source: Molecules. 2022 Aug 21;27(16):5323. doi: 10.3390/molecules27165323 (PMC9416063; doi:10.3390/molecules27165323)
Supplement: Supplementary file 1 [file molecules-27-05323-s001.zip]

Archive with 1 entries (1 files):
- molecules-1848176-supplementary.pdf
